# Supplementary material for: Aldo-Keto Reductase 1C1 (AKR1C1) as the First Mutated Gene in a Family with Nonsyndromic Primary Lipedema
Source: Int J Mol Sci. 2020 Aug 29;21(17):6264. doi: 10.3390/ijms21176264 (PMC7503355; doi:10.3390/ijms21176264)
Supplement: Supplementary file 1 [file ijms-21-06264-s001.zip]

Archive with 3 entries (3 files):
- ijms-889202_Supplementary information.docx
- SupplVideo1_wt.mpg
- SupplVideo2_L213Q.mpg
